# Supplementary material for: Degradation of skeletal mass in locally advanced oesophageal cancer between initial diagnosis and recurrence
Source: BMC Cancer. 2021 Dec 7;21:1313. doi: 10.1186/s12885-021-09037-3 (PMC8653570; doi:10.1186/s12885-021-09037-3)
Supplement: Supplementary file 2 — Additional file 2: eFigure 2. a) Disease-free survival in the two skeletal muscle index groups at relapse. b) Overall survival in the two skeletal muscle index groups at relapse. [file 12885_2021_9037_MOESM2_ESM.zip]

Archive with 2 entries (2 files):
- eFigure 2a review.png
- eFigure 2b review.png
